# Supplementary material for: Localized Rejuvenation of a Crystal Mush Recorded in Zircon Temporal and Compositional Variation at the Lassen Volcanic Center, Northern California
Source: PLoS One. 2014 Dec 3;9(12):e113157. doi: 10.1371/journal.pone.0113157 (PMC4254462; doi:10.1371/journal.pone.0113157)
Supplement: Appendix S1 — Zircon trace element abundances with analytical uncertainties and U-Th model ages and errors, derived from SHRIMP-RG analyses of selected zircon from the most recent silicic eruptions in the Lassen Volcanic Center. (XLSX) [file pone.0113157.s001.xlsx]

## Sheet: Data
Sample	Unit	Eruption Age	Composition	Zircon Age	Error+	Error-	Location	Li	Be	B	F	Na	Al	P	K	Ca	Sc	48Ti	49Ti	Fe	Y	Nb	La	Ce	Nd	Sm	Eu	Gd	Ho	Tb	Dy	Er	Tm	Yb	Lu	Hf	Pb	Th	U	Th/U	Yb/Gd	Hf/Yb	Yb/Nb	Th/Nb	Gd/Nd	Yb/Nd	Sm/Nd	Ce/Sm	U/Yb
10-5LPT-1.1	1915 Dacite	0.09	Dacite	130.3	21.7	18.1	Interior	0.449874	0.410297	0.170232	7.55214	4.70535	8.41454	783.789	1.7682	1.1221	170.808	6.46745	6.46657	2.07975	3366.12	45.8904	0.149782	258.586	3.44697	9.50019	2.22193	79.424	129.963	29.4308	288.916	559.328	119.034	973.492	170.592	11217.7	0.0438318	3822.7	2025.36	1.88741	12.2569	11.5231	21.2134	83.3007	23.0417	282.419	2.75609	27.2191	2.08051
10-5LPT-2.1	1915 Dacite	0.09	Dacite	600.9		323.9	Interior	1.23692	0.00540241	0.259269	14.3362	1.57373	8.62173	584.129	4.57386	2.66048	102.756	2.77135	3.04395	0.795305	858.26	3.88527	0.0121319	21.558	0.354534	1.20238	0.427085	12.4232	30.241	4.86409	80.2655	165.261	39.4365	411.667	82.7398	10568	2.17594e-28	149.253	342.356	0.435957	33.137	25.6712	105.956	38.415	35.0408	1161.15	3.39145	17.9294	0.831633
10-5LPT-3.1	1915 Dacite	0.09	Dacite	223.2	90.9	48.9	Interior	0.355642	0.00357105	0.0578405	7.42824	0.723984	3.95454	249.897	1.92458	2.91317	59.3425	3.06727	2.9144	0.328442	681.87	7.34058	0.00400967	31.0704	0.301543	1.12041	0.290851	9.14018	24.3628	4.14268	28.5268	131.717	32.1093	312.551	61.5874	11879	2.17594e-28	169.557	317.927	0.533318	34.1953	38.0067	42.5785	23.0985	30.3113	1036.5	3.71557	27.7314	1.0172
10-5LPT-5.1	1915 Dacite	0.09	Dacite				Interior	26.5975	0.937498	0.183362	9.69074	0.93182	5.39836	377.049	1.69099	0.983896	94.5487	4.90117	5.2287	1.26263	1577.35	3.63446	0.0238334	28.5243	1.7902	3.7825	1.25853	33.1722	55.8417	12.0542	154.575	274.865	59.7178	545.578	103.361	9360.54	0.0426224	175.608	253.936	0.691544	16.4468	17.1571	150.113	48.3174	18.5299	304.758	2.1129	7.54111	0.465444
10-5LPT-5.2	1915 Dacite	0.09	Dacite				Interior	5.33874	0.00925959	0.0839879	5.46921	3.45666	5.21054	231.405	6.95442	1.55517	39.1812	5.41127	5.04513	0.296147	449.081	3.41747	0.00415876	18.544	0.136724	0.806185	0.273927	7.39793	16.2466	2.91945	41.5512	87.3943	21.5966	199.803	42.1352	10698.2	2.17594e-28	66.8882	137.41	0.486777	27.008	53.5439	58.4652	19.5724	54.1085	1461.36	5.89644	23.0021	0.687728
1028LPT-1.1	1915 Dacite	0.09	Dacite	59.9	6.3	6	Interior	0.0894492	0.00366424	0.10683	7.55153	0.911602	4.86865	124.122	1.68756	0.799591	35.3718	3.61503	3.66565	0.404567	361.71	1.94782	0.0123429	8.44892	0.299268	0.851457	0.493592	5.73463	12.1375	2.33051	31.7944	58.3619	14.3727	139.691	28.2868	9965.78	0.0441469	32.3479	64.9269	0.498219	24.3591	71.3417	71.7164	16.6072	19.1622	466.774	2.84513	9.9229	0.464791
1028LPT-3.1	1915 Dacite	0.09	Dacite	160.9	30	23.5	Interior	0.18989	0.016158	0.0904687	5.46348	0.661026	3.79757	381.838	1.00698	0.669376	75.7027	4.27405	3.88174	0.40382	1176.65	10.9483	0.0201585	68.1434	0.717962	2.45556	0.853447	21.7262	45.3832	8.19615	90.6125	225.639	53.2285	501.763	96.3626	11688.1	2.17594e-28	756.724	810.833	0.933267	23.0949	23.294	45.8304	69.1182	30.2609	698.872	3.42018	27.7506	1.61597
1028LPT-4.1	1915 Dacite	0.09	Dacite	170.9	43.7	31.1	Interior	0.0181944	0.0173296	0.0898206	6.275	0.685329	3.97077	320.201	1.22264	0.788745	79.582	3.6951	3.54331	0.2563	1003.75	8.63638	0.0194582	46.2755	0.57094	1.68721	0.513745	14.8578	37.6754	6.58355	66.4649	189.801	46.54	435.996	88.3429	11104.2	2.17594e-28	314.478	510.929	0.615503	29.3446	25.4687	50.4836	36.4132	26.0234	763.646	2.95514	27.4272	1.17187
1028LPT-6.1	1915 Dacite	0.09	Dacite				Interior	0.144046	0.121386	0.109831	7.32829	0.826471	4.69226	884.665	1.2691	0.760417	149.874	8.7476	8.73104	0.726042	2980.43	21.2541	0.0253792	170.382	2.78124	7.37824	2.95249	70.0015	111.311	23.3743	303.388	519.849	119.338	1104.03	217.113	9135.19	2.17594e-28	3497.41	2127.36	1.64401	15.7715	8.27444	51.9442	164.552	25.1692	396.954	2.65286	23.0925	1.92692
1915_10-4-1.1	1915 Dacite	0.09	Dacite	255.8	244.7	69.5	Interior	4.34394e-30	0.00730658	0.0313599	3.54818	2.70537	8.65613	200.124	1.15489	2.52286	51.6346	3.19003	3.49602	0.674784	590.39	3.2811	0.0091155	21.1258	0.232164	0.805562	0.336207	8.37198	22.5398	3.39713	46.0112	120.219	29.0264	286.612	61.2032	11535.6	0.0233305	99.9704	221.009	0.452337	34.2347	40.248	87.3526	30.4686	36.0606	1234.53	3.4698	26.225	0.771107
1915_10-4-2.1	1915 Dacite	0.09	Dacite	99.5	15.8	13.8	Interior	0.109482	0.0385404	0.0696487	4.51677	2.90605	10.6581	258.163	1.4687	2.23359	75.7053	2.90679	3.11197	0.401663	1378.59	5.02443	0.0273308	44.8941	1.18218	2.87772	0.927973	26.8395	51.8476	10.4844	119.813	260.182	59.9949	543.832	106.803	11471	0.0291464	307.587	457.55	0.672249	20.2624	21.0929	108.237	61.2183	22.7035	460.026	2.43426	15.6006	0.841344
1915_10-4-3.1	1915 Dacite	0.09	Dacite	114.5	25.4	20.6	Interior	0.0685954	0.0201609	0.076147	4.29824	12.9789	19.5375	570.119	20.2168	3.86785	93.8984	3.67553	3.79723	2.67132	2004.02	5.4014	0.144877	58.7443	2.48599	5.4812	2.0295	47.316	84.2379	17.8267	213.129	419.501	94.7517	827.911	158.334	10709.4	0.028969	675.632	714.079	0.946158	17.4975	12.9355	153.277	125.085	19.0331	333.031	2.20484	10.7174	0.862508
1915_10-5-1.1	1915 Dacite	0.09	Dacite	213.3	84.4	46.9	Interior	1.5411	0.00803974	0.0414079	4.18989	2.24587	14.1908	644.946	1.13701	3.03341	104.282	3.37134	3.07439	1.61165	1633.5	6.0213	0.0341025	63.9516	1.34441	4.04105	1.40122	48.4116	109.918	20.0246	255.708	576.114	134.351	1205.73	239.004	10185.9	0.0449252	1171.99	1427.17	0.821196	24.9058	8.44796	200.244	194.641	36.0095	896.846	3.00582	15.8255	1.18366
1915_10-5-2.1	1915 Dacite	0.09	Dacite				Interior	0.670838	0.00960315	0.0527574	3.45776	3.70037	11.9571	546.363	1.37597	3.88016	121.038	7.07663	7.22609	0.657333	1377.63	3.15755	0.0404679	28.4975	1.16552	2.78958	1.58247	28.9363	55.998	10.6696	127.041	280.406	64.1187	593.804	119.38	8572.21	0.0122654	195.7	259.758	0.753395	20.5211	14.4361	188.059	61.9785	24.827	509.477	2.39343	10.2157	0.437447
1915_10-5-3.1	1915 Dacite	0.09	Dacite	109.8	26.4	21.2	Interior	3.53311	0.551847	0.0801347	4.97566	4.32064	11.8938	482.094	1.74178	4.03837	134.171	5.91558	5.68897	3.31433	2413.01	5.16751	0.0974074	57.8428	4.8332	8.20035	4.88331	63.9231	92.5442	20.9858	235.246	441.489	98.9749	890.141	174.161	9887.49	0.0182916	486.602	478.241	1.01748	13.9252	11.1078	172.257	94.1657	13.2258	184.172	1.69667	7.0537	0.537264
1915S-2.1	1915 Dacite	0.09	Dacite	36.4	5.8	5.5	Surface	0	0	0	0	0	0	227.067	0.143948	5.90835	44.9586	4.0374	4.19262	7.74253	469.187	4.33623	0.332933	19.7855	0.607382	0.844897	0.296328	8.76227	20.046	3.26373	43.9258	108.284	28.1824	283.821	61.0005	11436.2	0.074856	127.652	286.368	0.445762	32.3912	40.2938	65.4533	29.4384	14.4263	467.285	1.39105	23.4177	1.00897
LC86-1.1	1915 Dacite	0.09	Dacite	120.9	28.7	22.6	Interior	0.519698	0.018226	0.054082	2.59047	2.40354	16.1121	258.997	1.11388	2.90152	84.6734	6.20068	6.02568	1.16835	876.24	1.67698	0.0606352	19.525	2.89235	3.82882	2.17085	23.6803	31.8298	7.05532	80.1051	150.898	34.5212	324.515	67.4837	9202.77	0.00646633	156.758	197.563	0.793457	13.704	28.3585	193.511	93.476	8.18723	112.198	1.32378	5.09949	0.608794
LC86-10.1	1915 Dacite	0.09	Dacite	161.1	38.4	28.3	Interior	0.176593	0.00759417	0.0586695	3.59789	3.80356	9.93396	479.693	1.95104	2.93928	79.48	3.4261	3.60834	19.6723	1353.87	4.42753	0.0463187	38.155	1.21837	3.00988	1.03717	24.9827	48.5297	9.35314	109.973	234.512	56.1008	506.428	101.761	11076.7	0.0181866	277.159	408.485	0.678505	20.2712	21.8721	114.382	62.5989	20.505	415.66	2.47041	12.6766	0.806599
LC86-11.1	1915 Dacite	0.09	Dacite				Interior	0.00972689	3.54932e-29	0.0584761	3.31707	4.2564	22.9729	76.5584	1.51123	3.17582	23.594	4.38429	4.18613	0.385495	148.779	0.702842	5.90405e-29	4.92313	0.0660373	0.278169	0.154729	2.31773	5.27905	0.922745	12.573	28.2836	7.74874	80.5389	17.6896	9658.72	0.0422955	15.5857	39.0971	0.398642	34.7491	119.926	114.59	22.1753	35.0973	1219.6	4.21231	17.6983	0.485444
LC86-12.1	1915 Dacite	0.09	Dacite	141.7	28.7	22.7	Interior	0.00931222	0.0114131	0.0587823	2.50334	3.39635	13.6454	341.64	1.44096	2.7737	54.0899	2.88675	2.84011	13.3363	574.208	2.9342	0.041767	18.2762	0.229472	0.675404	0.314356	8.77459	21.0733	3.38723	46.3439	119.129	29.3894	284.139	59.1548	11756.4	0.0242954	103.186	242.23	0.425983	32.382	41.3757	96.837	35.1667	38.2381	1238.23	2.94329	27.0596	0.852507
LC86-13.1	1915 Dacite	0.09	Dacite	196.1	50	34.1	Interior	4.94725	0.319596	0.058526	2.99801	4.15415	14.6927	297.671	2.00438	4.10573	57.408	4.50194	4.70174	11.9339	608.561	3.63254	0.153108	20.0869	0.345753	0.715559	0.255471	9.38642	22.8778	3.66776	47.4012	121.522	31.1664	291.866	61.8518	11707	0.0612296	120.289	265.636	0.452836	31.0945	40.1108	80.3477	33.1144	27.1478	844.147	2.06957	28.0716	0.910128
LC86-2.1	1915 Dacite	0.09	Dacite				Interior	0.1097	0.0172864	0.0527596	2.62881	3.2048	12.5299	517.657	1.2482	2.73989	89.501	3.20866	3.45972	0.704314	1001.56	5.14585	0.0191698	32.0209	0.57099	1.29011	0.476876	14.5137	36.0116	6.08614	77.2066	196.275	48.4831	469.23	96.6583	11298.7	0.0306649	207.101	413.675	0.500637	32.3301	24.0792	91.1861	40.2461	25.4185	821.783	2.25943	24.8202	0.881602
LC86-3.1	1915 Dacite	0.09	Dacite	90.4	17.8	15.3	Interior	0.395946	0.134265	0.0731765	10.4503	3.82015	17.5692	746.637	1.46312	3.81117	147.355	6.04565	6.1283	5.74317	3049.61	10.1842	0.114861	50.9176	3.65263	7.61433	3.68009	62.8813	112.394	22.199	256.808	541.232	125.695	1139.3	221.651	8341.79	0.0489964	505.274	690.883	0.731345	18.1183	7.32185	111.87	49.6137	17.2154	311.912	2.08462	6.68707	0.60641
LC86-4.1	1915 Dacite	0.09	Dacite	142.3	27.2	21.7	Interior	0.169186	0.00200021	0.0412076	3.2641	3.4541	11.0219	222.708	2.39224	3.55623	48.51	2.86323	3.17825	1.03229	564.373	3.25185	0.0199633	24.1165	0.206826	0.567966	0.228412	7.68348	19.9668	3.26005	42.1615	110.881	26.985	256.531	52.03	12097.3	0.0127737	100.64	236.592	0.425373	33.3874	47.1574	78.8877	30.9484	37.1494	1240.32	2.7461	42.4612	0.922273
LC86-5.1	1915 Dacite	0.09	Dacite				Interior	0.0373897	0.00381877	0.0524485	3.07567	2.97013	23.2021	155.683	1.1175	2.68171	30.6493	7.21905	7.04756	0.845381	256.294	0.800911	0.0190568	7.36366	0.152189	0.341138	0.194411	4.84081	9.33242	1.49295	20.1454	47.6263	11.7366	113.692	23.7429	9836.86	0.0182905	37.623	101.419	0.370967	23.4862	86.5219	141.953	46.9753	31.8079	747.046	2.24154	21.5856	0.892049
LC86-6.1	1915 Dacite	0.09	Dacite	176.3	35.4	26.7	Interior	7.18742	0.0699097	0.0564805	4.82205	3.30609	9.38457	299.769	1.18088	2.94016	68.5525	3.60044	3.39672	0.361914	895.699	4.56977	0.0092348	39.7329	0.556114	1.4741	0.527	15.1169	32.2493	5.6643	72.9879	170.888	40.2977	366.759	75.3395	11084.7	0.00590896	284.497	475.158	0.598743	24.2615	30.2233	80.2576	62.2563	27.1831	659.503	2.65072	26.9539	1.29556
LC86-8.1	1915 Dacite	0.09	Dacite	122.2	17.6	15.1	Interior	0.915418	0.0875192	0.0522619	3.90603	4.39298	13.5231	429.827	1.57198	3.70994	81.4189	2.94567	2.96088	1.52093	1178.77	3.79981	0.018989	32.1094	0.885295	2.08927	0.722873	20.7267	42.7425	7.71385	95.2715	215.304	50.8068	478.88	97.0809	11398.9	0.0243005	209.253	366.564	0.570848	23.1045	23.8033	126.027	55.0692	23.4122	540.928	2.35997	15.3687	0.765461
LC87-1.1	1915 Dacite	0.09	Dacite	243.1	75.7	44.2	Interior	0.247549	0.0252515	0.11705	3.1404	3.45318	11.1328	292.088	1.30119	3.25691	72.9285	3.8082	3.7551	0.601875	781.529	5.06241	0.0189019	24.5798	0.37942	0.997965	0.416812	11.8894	29.8991	4.59293	62.9859	161.526	40.3094	373.089	80.3135	11529.9	0.0604727	153.623	325.855	0.471447	31.3801	30.9039	73.698	30.3459	31.3356	983.315	2.63024	24.6299	0.873397
LC87-2.1	1915 Dacite	0.09	Dacite	172.9	45.4	32	Interior	0.0035251	10.391	0.286095	3.89881	3.31256	10.2491	264.844	1.27578	2.54731	58.0868	3.8151	3.48742	0.306795	1536.41	3.2921	0.0184801	41.4902	2.0534	4.59749	1.41138	37.7132	62.8454	12.8023	146.454	314.504	73.078	668.06	132.411	10970.3	0.0295615	440.626	572.082	0.770214	17.7142	16.4211	202.928	133.843	18.3662	325.343	2.23896	9.02453	0.856333
LC87-3.1	1915 Dacite	0.09	Dacite	141.4	46.8	32.6	Interior	0.248426	0.120136	0.0727514	3.2524	4.03887	12.537	277.408	1.83424	3.61837	64.6513	3.4421	3.16063	7.25618	1290.97	2.68347	0.0323548	35.5972	0.887311	2.35039	0.840867	23.2971	45.7268	8.66069	101.863	221.53	49.966	457.242	92.4168	11597.9	0.0182669	200.327	310.65	0.644862	19.6266	25.3648	170.392	74.652	26.2559	515.312	2.6489	15.1452	0.679399
LC87-4.1	1915 Dacite	0.09	Dacite	215.6	25.6	12.3	Interior	0.0275845	0.00554226	0.0704811	3.15091	9.44667	21.6807	420.171	10.662	6.24183	74.1595	3.54144	2.92282	11.2148	797.22	4.4208	0.0295013	26.9302	0.354594	1.00274	0.329468	11.0219	29.0672	4.58502	60.1794	156.125	38.8018	364.938	76.5216	11447.8	0.0176969	134.411	334.594	0.401714	33.1101	31.3692	82.5501	30.4043	31.0833	1029.17	2.82784	26.8568	0.916853
LC87-5.1	1915 Dacite	0.09	Dacite	170.6	50.4	34.3	Interior	0.155949	0.0435949	0.115473	4.77991	3.64818	9.82689	424.281	1.51772	3.07287	127.523	4.53313	4.52348	0.608992	1629.46	11.2699	0.0111883	63.5573	0.865338	2.18876	0.896879	24.2621	59.8674	10.3456	131.007	317.908	76.2658	708.694	138.742	10342.8	0.029829	390.072	610.251	0.639199	29.2099	14.5942	62.8836	34.6117	28.0377	818.98	2.52938	29.038	0.861092
LC87-6.1	1915 Dacite	0.09	Dacite	500	40.3	29.3	Interior	11.5864	0.0384218	0.106235	4.91484	3.50579	34.9153	2314.29	1.68505	3.40301	404.89	6.67314	6.41071	1.78858	3687.34	5.70097	0.0145316	10.4179	0.615538	2.97268	0.613229	40.7663	136.314	20.4599	286.86	678.962	157.105	1362.6	245.066	12612.9	23.5098	95.9035	301.984	0.317578	33.4246	9.25655	239.011	16.8223	66.2287	2213.67	4.82941	3.50454	0.221624
LC87-7.1	1915 Dacite	0.09	Dacite	45.3	13.8	12.3	Interior	0.630938	0.57351	0.102741	3.15028	4.90983	11.3093	1704	1.97347	3.85657	297.208	5.66951	5.95596	1.89274	5063.21	19.7333	0.041478	167.969	4.85447	10.2869	3.84312	92.4195	187.149	34.8872	421.887	980.304	231.379	2173.82	420.528	8931.52	0.0418006	3217.24	2922.32	1.10092	23.5212	4.10867	110.16	163.036	19.038	447.798	2.11905	16.3285	1.34432
LC87-8.1	1915 Dacite	0.09	Dacite	332		85.6	Interior	0.111043	0.117427	0.0689226	4.85009	4.32111	11.8522	358.046	1.73134	4.14953	103.505	3.9669	3.98002	0.682089	1258.27	8.64613	0.00360612	43.5291	0.647973	1.72961	0.7195	18.6595	45.7937	7.67363	97.6608	249.741	62.3239	592.101	123.469	10915.4	0.0230741	239.169	461.932	0.517758	31.7318	18.4351	68.4816	27.6619	28.7968	913.773	2.66926	25.1671	0.780157
2542LDST-2.1	27 ka Dacite	27	Dacite	71.7	7.6	7.1	Surface	0.0167851	0.697448	0.453158	6.44328	3.57629	8.91342	321.64	14.9094	0.761114	73.5657	3.8545	4.28341	1.8152	1555.92	3.96302	0.0897548	45.2768	1.64322	3.96772	1.33524	33.0706	58.1456	11.8669	148.249	276.351	66.1159	571.519	112.38	10920.6	0.303369	315.966	431.333	0.732534	17.2818	19.108	144.213	79.7288	20.1255	347.804	2.4146	11.4113	0.754714
2542LDST-3.1	27 ka Dacite	27	Dacite	56.7	6	5.7	Surface	0.00496592	49.7208	0.354597	7.73047	4.82854	6.22184	290.583	10.4828	1.85743	66.6405	3.04239	2.84949	0.783234	2614.52	7.47893	0.0409694	94.3995	3.45148	8.53959	3.0288	57.6214	95.2418	20.0443	244.826	437.022	95.561	880.715	162.64	9397.12	0.341915	502.987	598.306	0.840685	15.2845	10.6699	117.759	67.2538	16.6947	255.17	2.47419	11.0543	0.679341
2542LDST-4.1	27 ka Dacite	27	Dacite				Surface	0.0137612	0.0165564	0.386158	5.66816	2.77878	12.134	411.23	58.3509	0.761283	59.194	3.10117	3.13757	1.66146	643.862	3.89318	0.0325324	21.4782	0.240646	0.870488	0.326074	9.30073	28.0971	4.6543	66.7722	145.812	37.2934	347.936	71.8546	10794.6	0.179525	126.976	299.228	0.424347	37.4095	31.0247	89.3705	32.6151	38.649	1445.84	3.61729	24.6737	0.860008
2542LDST-5.1	27 ka Dacite	27	Dacite				Surface	0.00704318	0.0241503	0.417242	4.60494	4.84402	15.7972	420.879	55.3214	0.847002	59.6779	2.95802	2.6934	1.35616	654.778	4.3502	0.0732148	19.547	0.230673	0.728111	0.289959	9.93564	24.4422	3.83623	52.0543	124.926	31.6864	297.734	61.2372	10635.5	0.349156	102.905	256.273	0.401546	29.9663	35.7214	68.4415	23.6553	43.0725	1290.72	3.15647	26.8462	0.860744
2542LDST-6.1	27 ka Dacite	27	Dacite				Surface	0.0116636	0.161972	0.220243	9.63629	2.73296	6.61906	487.225	5.91839	0.351668	73.3305	3.00766	2.718	0.781875	718.598	4.31798	0.00808297	22.5814	0.264076	0.884027	0.387509	10.475	27.1373	4.14623	58.6863	142.434	37.0656	348.285	74.1499	10279.8	2.17594e-28	134.603	298.689	0.450646	33.2492	29.5154	80.6594	31.1727	39.6666	1318.88	3.34763	25.5438	0.857599
2542LDST-7.1	27 ka Dacite	27	Dacite				Surface	0.00207743	14.2493	0.0576883	3.49854	2.42953	4.68508	246.909	6.44285	0.5054	61.5152	2.81565	3.65496	0.564619	1352.23	3.86941	0.0119973	48.0607	0.966343	3.08523	0.960285	30.8396	54.3363	11.2549	105.968	261.756	60.3435	543.67	103.086	10939.9	0.686573	363.479	467.84	0.77693	17.6289	20.1224	140.504	93.9365	31.9137	562.605	3.19269	15.5777	0.860523
2542LDT-1.1A	27 ka Dacite	27	Dacite	185.5	87.8	48	Interior	0.00208805	26.1923	0.173949	7.37759	0.783899	5.49591	386.614	1.30492	0.808086	94.2054	3.32928	3.21154	0.540479	1163.15	10.3293	0.00803908	56.8128	0.480684	1.94273	0.543664	17.965	43.9473	7.32369	105.185	222.298	54.2324	528.4	106.543	9876.65	0.04313	463.326	627.25	0.738662	29.4127	18.6916	51.1553	44.8553	37.3738	1099.27	4.04159	29.2438	1.18707
2542LDT-11.1	27 ka Dacite	27	Dacite	168.7	33.7	25.7	Interior	0.00288535	0.152113	0.0721109	4.84325	0.719124	4.95476	460.587	1.08627	0.687999	80.1703	2.46654	2.64594	0.330941	806.875	6.38218	0.0208289	28.947	0.220839	0.933647	0.39769	10.4689	29.9881	4.55726	64.5802	150.692	37.8616	373.989	75.4334	11888.5	2.17594e-28	156.602	344.646	0.454384	35.7236	31.7884	58.599	24.5374	47.4053	1693.49	4.22772	31.0043	0.921541
2542LDT-12.1	27 ka Dacite	27	Dacite	169	28.9	22.8	Interior	0.0015251	11.465	0.101641	10.0469	1.81348	5.30344	359.437	2.02688	1.75813	110.746	4.07614	4.04378	0.453171	1124.68	8.24471	0.0220189	40.369	0.456053	1.61507	0.490173	14.0417	39.305	5.94484	86.8008	199.813	50.2623	480.38	99.3241	10843	2.17594e-28	201.542	402.866	0.500272	34.211	22.5718	58.2653	24.445	30.7896	1053.34	3.54141	24.9952	0.838639
2542LDT-12.2	27 ka Dacite	27	Dacite				Interior	0.00243613	3.79642	0.0541192	5.30927	0.372235	3.82721	314.677	0.449367	0.311829	62.0581	4.04623	4.42756	0.424675	716.244	3.54054	0.00468961	18.9297	0.481801	1.19438	0.494619	11.8444	25.2677	4.05053	66.8326	125.571	32.2244	309.693	65.6185	9711.06	2.17594e-28	106.471	193.937	0.549	26.1467	31.357	87.4706	30.0721	24.5837	642.783	2.47898	15.849	0.626223
2542LDT-13.1	27 ka Dacite	27	Dacite				Interior	0.00213685	15.6722	0.237353	9.0318	1.06625	4.74648	371.936	3.83828	1.27597	106.737	3.19983	2.98986	0.237047	977.481	10.1368	0.00822698	40.4176	0.360065	1.07219	0.469866	13.7029	36.6594	5.63852	90.3908	195.602	48.4631	478.123	96.0761	10629.3	2.17594e-28	192.922	409.397	0.471235	34.8921	22.2313	47.1668	19.0317	38.0567	1327.88	2.97777	37.6962	0.856259
2542LDT-14.1	27 ka Dacite	27	Dacite				Interior	0.00072228	0.274492	0.120342	10.6532	0.556542	4.47827	1075.65	1.08769	1.42994	196.249	9.67923	10.2284	2.39425	5681.07	10.7662	0.431026	133.404	13.7875	26.3675	11.3903	164.727	207.731	53.706	621.478	931.712	196.949	1760.88	314.632	7747.29	2.17594e-28	1172.29	780.176	1.50259	10.6897	4.39967	163.557	108.886	11.9476	127.716	1.91243	5.05939	0.44306
2542LDT-15.1	27 ka Dacite	27	Dacite				Interior	5.26717e-30	2.90666	0.0230123	5.60976	0.837024	4.23262	198.173	1.82308	0.640801	56.2895	3.18409	3.33207	0.231651	696.642	3.50014	0.00797639	23.4082	0.275344	0.924609	0.339172	10.9764	24.2425	4.37276	55.4478	125.168	31.8158	304.823	60.8733	10919.3	2.17594e-28	116.994	233.537	0.500965	27.7707	35.8219	87.0889	33.4256	39.8644	1107.06	3.35801	25.3169	0.76614
2542LDT-16.2	27 ka Dacite	27	Dacite				Interior	5.26717e-30	0.0613318	0.100581	3.45524	0.805786	4.20547	314.788	1.32652	1.15553	100.337	3.6474	3.89767	0.481532	951.595	8.27595	1.01394e-28	35.4973	0.281233	1.11059	0.432782	13.3102	34.044	5.30885	72.7582	186.917	46.681	471.978	96.9816	10214.7	2.17594e-28	164.65	354.622	0.464299	35.4598	21.6423	57.03	19.895	47.3282	1678.25	3.949	31.9626	0.751352
2542LDT-17.1	27 ka Dacite	27	Dacite				Interior	0.00148462	11.5299	0.0824528	2.72081	0.921288	6.24552	549.096	1.62965	1.07641	87.249	5.55887	5.04532	0.411146	1841.66	4.67949	0.0171476	40.9054	1.83217	3.9979	2.14632	32.3569	57.9417	11.5738	164.7	265.446	66.4125	628.445	126.13	8308.24	0.0459987	230.166	267.775	0.859548	19.4223	13.2203	134.298	49.1862	17.6604	343.005	2.18205	10.2317	0.426092
2542LDT-2.1	27 ka Dacite	27	Dacite	134.3	24.5	20	Interior	0.000650686	23.9134	0.0650481	6.58914	0.617923	4.67585	275.094	1.24551	0.607468	68.1578	2.89323	2.92571	0.323276	1351.85	5.27918	0.00751553	42.5793	0.885375	3.10084	1.00729	28.2786	50.6733	10.1697	104.693	249.977	56.9441	523.266	101.519	10858.6	2.17594e-28	306.42	417.84	0.733343	18.504	20.7515	99.1189	58.0431	31.9396	591.011	3.50229	13.7315	0.798522
2542LDT-3.1	27 ka Dacite	27	Dacite	119.7	18.5	15.8	Interior	0.000729228	21.4639	0.1215	5.77916	0.80668	4.48184	342.992	1.03641	0.917139	81.9522	3.48257	3.44225	0.213795	987.886	7.65982	0.0252681	43.0576	0.461509	1.23192	0.567071	14.0956	33.8122	5.73895	84.8026	167.942	41.1577	390.941	78.7059	9883.2	2.17594e-28	339.883	488.781	0.695369	27.735	25.2805	51.0379	44.3722	30.5424	847.093	2.66933	34.9516	1.25027
2542LDT-4.1	27 ka Dacite	27	Dacite	234.9	89.5	48.5	Interior	5.26717e-30	1.35559	0.0713175	3.4629	0.514071	2.34641	197.818	0.999535	0.737145	56.3714	3.62884	3.7725	0.307137	642.012	4.73306	0.0411994	24.3647	0.21333	0.992926	0.368314	8.6771	23.8267	4.00622	41.0301	125.863	32.2848	321.629	66.2203	12775.2	2.17594e-28	112.987	241.963	0.466959	37.0664	39.7203	67.9538	23.8718	40.6746	1507.66	4.65442	24.5383	0.752304
2542LDT-5.1	27 ka Dacite	27	Dacite	70.6	6.9	6.5	Interior	5.26717e-30	0.668013	0.0838953	6.48456	2.74213	5.63204	127.085	13.1376	1.68465	36.8662	2.4051	2.10131	0.225713	281.98	4.68181	0.0124625	12.9142	0.0768224	0.45706	0.162789	3.02097	9.7676	1.58884	17.1169	53.1423	14.359	139.433	30.0299	11716.9	0.0445747	44.0439	119.923	0.367267	46.155	84.0324	29.7818	9.40744	39.3241	1815	5.94956	28.255	0.860079
2542LDT-5.2	27 ka Dacite	27	Dacite				Interior	0.00519963	38.3298	0.111385	6.47543	1.20945	5.32889	328.52	4.58902	1.82842	115.874	6.82673	6.78078	0.305121	1582.67	3.99863	0.135127	34.5131	3.33185	6.58595	3.33807	38.5656	54.8511	12.729	145.952	250.252	58.5047	541.522	111.524	8040.84	0.0828528	288.502	322.522	0.89452	14.0416	14.8486	135.427	72.1503	11.5748	162.529	1.97667	5.24041	0.595583
2542LDT-6.1	27 ka Dacite	27	Dacite	109.9	16.6	14.4	Interior	0.000704123	5.34995	0.0938535	4.57267	0.833258	6.59413	278.654	1.45	0.992428	57.1245	4.12342	4.18391	0.314302	1139.63	2.39892	0.0365973	25.8785	1.25331	2.96668	1.07928	21.926	39.8302	8.28372	155.445	200.126	48.0233	431.332	84.8367	10343	2.17594e-28	171.97	249.333	0.689722	19.6722	23.9792	179.802	71.6864	17.4945	344.155	2.36708	8.72306	0.578052
2542LDT-7.1	27 ka Dacite	27	Dacite	138.3	18.8	16.1	Interior	0.0062061	37.3488	0.103402	6.53219	0.620729	5.05639	305.133	1.27943	0.731339	75.9667	3.18133	3.20186	0.307042	1665.17	5.25349	0.0161283	52.7233	1.48632	4.14286	1.30737	32.4128	61.2303	12.0574	153.481	292.893	67.8141	605.365	116.138	10628	2.17594e-28	381.8	457.516	0.834508	18.6767	17.5563	115.231	72.6755	21.8074	407.291	2.78733	12.7263	0.755769
2542LDT-8.1	27 ka Dacite	27	Dacite	147.9	27.2	21.8	Interior	0.000675452	18.6119	0.11254	9.70229	1.19342	4.83896	317.475	1.34806	1.30892	78.4852	3.43397	3.62116	0.219438	1001.73	8.77348	0.0312063	51.1955	0.485719	1.64519	0.491103	15.2201	35.4152	6.06858	91.8463	178.589	42.9302	386.339	77.7766	11129.1	2.17594e-28	353.884	511.443	0.691932	25.3836	28.8066	44.0349	40.3357	31.3351	795.396	3.38713	31.1182	1.32382
2542LDT-9.1	27 ka Dacite	27	Dacite				Interior	0.000705272	6.60862	0.0587541	7.19624	0.616094	4.53522	275.829	1.20853	0.939698	83.0764	3.20236	3.07866	0.343689	801.637	8.03467	0.012219	31.2657	0.296263	1.0729	0.326008	10.082	27.3728	4.70817	55.9881	154.709	38.696	377.406	79.5241	11038.9	2.17594e-28	148.843	313.824	0.474289	37.4336	29.2494	46.9722	18.5251	34.0305	1273.89	3.62144	29.1413	0.831529
2451CCT-1.2	Chaos Crags	1.1	Rhyodacite				Interior	0.000719829	0.00370232	0.106608	8.34309	0.952456	5.18071	238.993	1.47291	0.716814	57.919	2.77067	3.11831	0.215603	1378	4.48112	0.0290995	39.6693	1.25052	3.57191	1.22697	27.6566	49.9154	9.862	133.541	234.093	52.7646	505.821	97.697	10463.6	0.0892113	272.197	365.633	0.744453	18.2893	20.6864	112.878	60.7429	22.1162	404.49	2.85635	11.1059	0.72285
2451CCT-10.1	Chaos Crags	1.1	Rhyodacite	125.6	15.2	13.3	Interior	0.11887	0.00196518	0.141467	10.5224	1.17818	6.1927	491.628	2.642	1.35531	131.157	5.1718	5.52998	0.319708	1682.67	12.8585	0.0176524	86.6164	0.854192	3.03147	1.16722	30.6205	58.0684	12.3367	158.12	301.389	69.5844	660.985	127.017	11122.1	0.0473529	1498.12	1204.44	1.24382	21.5863	16.8266	51.4046	116.508	35.8473	773.813	3.54893	28.5724	1.82219
2451CCT-11.1	Chaos Crags	1.1	Rhyodacite	139.3	27.7	22.1	Interior	0.00364529	0.352064	0.134968	11.3951	0.70976	5.55565	2469	1.4477	0.906428	418.523	10.0006	10.1937	1.14961	11600.2	54.1677	0.126311	471.668	9.11627	22.9696	9.6861	201.642	428.153	82.3074	1139.66	1985.9	446.859	3810.56	668.032	7558.62	0.135533	6857.52	3667.99	1.86956	18.8976	1.9836	70.3475	126.598	22.1189	417.995	2.51962	20.5344	0.962586
2451CCT-12.1	Chaos Crags	1.1	Rhyodacite	269.5	112.2	54.2	Interior	0.00145376	0.0130851	0.0726651	8.08078	0.908856	5.72805	259.683	1.56061	0.840109	55.3182	3.15676	3.44203	0.255345	704.258	4.57078	0.0125934	34.5371	0.287515	1.06117	0.432246	11.3498	25.6016	4.51277	63.745	128.198	29.8561	298.973	60.0548	10685.7	2.17594e-28	219.006	364.822	0.600309	26.3418	35.7413	65.4095	47.9143	39.4754	1039.85	3.69085	32.5461	1.22025
2451CCT-12.2	Chaos Crags	1.1	Rhyodacite				Interior	0.0443343	0.0223954	0.189944	5.17614	0.830395	7.57445	436.323	1.50606	0.807394	80.9324	4.63391	4.66187	0.503043	928.543	4.83933	0.0205741	23.3276	0.315652	1.32585	0.548927	13.9644	32.9481	5.14165	72.1033	182.424	46.2768	448.794	99.6257	9435.63	2.17594e-28	162.244	311.106	0.521508	32.1386	21.0244	92.7389	33.5261	44.2397	1421.8	4.20036	17.5944	0.693203
2451CCT-13.1	Chaos Crags	1.1	Rhyodacite	44.1	4.7	4.5	Interior	5.26717e-30	0.00191038	0.0742621	8.58544	0.746697	3.99855	323.211	1.40771	0.779181	47.3292	3.87129	3.44	0.289603	1379.97	9.23844	0.0171602	56.4395	1.62784	3.68617	1.32703	30.3898	54.6913	11.6276	136.197	274.853	63.3946	591.742	109.708	12346.7	2.17594e-28	361.183	423.782	0.852286	19.4717	20.865	64.0521	39.0957	18.6688	363.514	2.26446	15.3112	0.71616
2451CCT-14.1	Chaos Crags	1.1	Rhyodacite	416.7		152.1	Interior	5.26717e-30	2.70908e-29	0.256381	7.75547	0.808953	5.61011	980.463	1.16083	0.787889	129.086	5.51925	5.94145	0.261826	1813.06	5.15644	1.01394e-28	32.3781	1.02638	2.74451	1.22621	30.1469	61.3625	11.3277	178.502	330.935	81.9048	769.803	164.179	7550.77	0.100372	314.395	487.666	0.644694	25.535	9.80871	149.29	60.9714	29.372	750.015	2.67396	11.7974	0.633495
2451CCT-15.1	Chaos Crags	1.1	Rhyodacite	206.9	59.1	38.1	Interior	5.26717e-30	0.00968382	0.0975953	9.84798	0.825129	4.34383	283.774	1.76117	0.729648	47.4442	5.1078	5.23127	0.216621	1191.18	3.24805	0.0173972	29.7838	1.66224	3.81051	1.29338	26.6264	47.5236	9.90038	133.271	231.454	52.3139	487.512	95.7394	11413.6	2.17594e-28	190.238	245.963	0.773443	18.3094	23.412	150.094	58.57	16.0184	293.287	2.2924	7.81623	0.504526
2451CCT-2.1	Chaos Crags	1.1	Rhyodacite	171	36.7	27.4	Interior	0.000778293	0.0140106	0.129675	4.7802	0.946858	5.84839	188.374	1.46702	1.00343	50.5998	2.47059	2.46474	0.218313	514.857	4.60864	0.0134841	22.5628	0.12314	0.671142	0.237343	5.88769	16.9107	2.31306	41.8794	90.0415	22.6595	222.255	45.7282	10534.2	0.0482285	73.6742	167.929	0.438722	37.7492	47.3966	48.2258	15.9861	47.8128	1804.9	5.45022	33.6186	0.755567
2451CCT-4.1	Chaos Crags	1.1	Rhyodacite	62.3	6.5	6.1	Interior	0.00140787	0.00362058	0.0821	7.67074	0.678022	4.68246	552.586	1.94772	0.718249	109.869	6.46115	5.93537	0.256023	2008.96	8.7425	0.0691098	41.5382	2.63627	5.90047	1.87659	47.0805	80.6954	16.4303	161.483	382.322	88.1753	802.063	159.619	8778.61	2.17594e-28	355.337	464.329	0.765269	17.036	10.945	91.743	40.6447	17.8588	304.242	2.23819	7.03982	0.578918
2451CCT-5.1	Chaos Crags	1.1	Rhyodacite	76.8	9.6	8.8	Interior	5.26717e-30	0.0337965	0.150697	6.82335	0.716924	4.91734	366.696	1.44537	0.769819	134.586	4.28243	4.05329	0.274545	1463.51	12.5878	0.0200899	60.3702	0.584524	1.98817	0.685087	20.9571	53.0277	8.56455	94.6126	277.133	67.6061	660.966	130.41	10845.7	2.17594e-28	318.032	546.02	0.582454	31.5391	16.4088	52.5084	25.265	35.8532	1130.78	3.40135	30.3647	0.826094
2451CCT-5.2	Chaos Crags	1.1	Rhyodacite	65.2	6.5	6.1	Interior	0.000734092		0.0733861	5.74499	0.722249	7.13949	95.2254	1.35411	0.818536	25.5404	4.03551	4.57277	0.232672	266.341	1.53678	0.0254366	8.87721	0.121954	0.527522	0.381747	4.66004	9.61035	1.87117	26.1354	53.6437	13.5105	138.134	29.1255	10264.3	2.17594e-28	32.0156	66.6473	0.480374	29.6422	74.3074	89.885	20.8329	38.2114	1132.67	4.32557	16.8282	0.482484
2451CCT-6.1	Chaos Crags	1.1	Rhyodacite	79.6	10.3	9.4	Interior	0.00068934	0.00531826	0.0689122	7.30683	0.651883	4.92018	174.24	1.27572	0.694708	54.9017	2.84041	3.1407	0.218487	726.49	2.83737	0.0278669	21.3962	0.55951	1.34414	0.62899	13.6456	25.6143	4.86766	66.9594	124.823	30.4816	281.333	55.0218	10197	0.0427163	104.331	182.559	0.57149	20.6171	36.2452	99.1529	36.7703	24.3886	502.821	2.40236	15.9181	0.648908
2451CCT-7.1	Chaos Crags	1.1	Rhyodacite	91.3	9.7	8.9	Interior	0.00354588	0.0127664	0.157545	7.51708	0.726638	7.02371	186.681	1.20306	0.730049	43.209	3.90038	3.676	0.369192	492.069	5.53655	0.0204777	18.5466	0.388789	0.959629	0.411663	10.3268	19.8797	3.53734	57.8726	92.5217	23.1179	217.473	48.0943	10280.1	2.17594e-28	151.653	204.128	0.742931	21.059	47.2706	39.2795	27.3913	26.5615	559.36	2.46825	19.3269	0.938637
2451CCT-8.1	Chaos Crags	1.1	Rhyodacite	195.6	39	28.7	Interior	0.00212667	2.70908e-29	0.0944889	8.11487	0.79842	5.75893	277.55	1.52913	0.938675	63.968	3.26487	3.38861	0.273366	864.984	6.71642	0.0122817	45.1532	0.509765	1.45316	0.551255	13.3208	31.2208	5.74145	69.1324	160.289	38.6275	368.704	72.0833	11295.1	2.17594e-28	323.88	502.697	0.644285	27.6788	30.6345	54.8959	48.2221	26.1313	723.283	2.85066	31.0723	1.36341
2451CCT-9.1	Chaos Crags	1.1	Rhyodacite	200.9	38.6	28.5	Interior	0.00221901	0.023249	0.0616198	6.92032	0.777352	5.50581	349.535	1.36887	0.767087	101.621	3.86388	3.57258	0.275467	1091.88	6.12511	0.0170866	39.4464	0.73202	2.05152	1.06649	20.5684	41.7265	7.55278	93.3107	202.97	47.4969	455.541	86.3569	10321.9	2.17594e-28	204.563	318.055	0.643168	22.1476	22.6586	74.3727	33.3974	28.0982	622.307	2.80255	19.2279	0.698191
2541CCST-2.1	Chaos Crags	1.1	Rhyodacite	24.9	3.2	3.1	Surface	0.0132002	0.0275817	0.383511	2.12494	2.93645	7.56343	201.567	7.82331	0.743255	45.6944	2.84389	2.51411	0.667194	777.491	2.65302	0.0171523	25.4478	0.34069	1.11083	0.491596	12.9711	26.7203	5.01593	68.3464	143.345	34.9406	316.93	63.3105	11098.8	0.0920227	164.341	249.671	0.65823	24.4335	35.0199	119.46	61.945	38.0732	930.258	3.26053	22.9088	0.787782
2541CCST-3.1	Chaos Crags	1.1	Rhyodacite				Surface	0.0439571	0.0018498	0.203737	6.48428	10.3673	7.1171	620.625	13.7454	4.93563	147.751	3.35066	3.664	0.720048	885.539	3.18145	0.016616	14.5123	0.18778	1.00114	0.332492	11.485	34.286	5.5298	97.3145	184.314	46.0411	425.379	85.8397	10911	0.0891455	90.245	205.266	0.439649	37.0377	25.65	133.706	28.366	61.1622	2265.31	5.33142	14.4958	0.482549
2541CCST-5.1	Chaos Crags	1.1	Rhyodacite				Surface	0.0116351	0.0116362	0.466693	12.1024	3.86138	56.8303	261.295	16.5763	5.92413	103.094	12.2785	13.5707	13.4707	1120.81	11.6064	1.39987	61.4198	1.15567	2.05848	0.743524	17.4661	42.957	6.58243	74.0666	201.53	50.0362	450.094	92.369	10350.3	0.16022	257.385	454.185	0.566696	25.7695	22.996	38.7799	22.1762	15.1134	389.466	1.7812	29.8375	1.00909
2541CCST-6.1	Chaos Crags	1.1	Rhyodacite				Surface	0.00601383	0.0405971	0.180915	5.95748	1.88241	11.844	337.461	8.25308	6.25975	81.6581	4.92237	4.71632	2.21236	1769.04	3.89876	0.0868258	45.0905	1.81974	4.15667	1.16632	29.6002	50.8053	9.88474	129.821	244.075	54.0424	528.933	104.561	11322.9	0.0465824	334.912	430.101	0.778683	17.8692	21.4071	135.667	85.9021	16.2661	290.663	2.28421	10.8477	0.813149
2541S-2.1	Chaos Crags	1.1	Rhyodacite	34.8	6.2	5.8	Surface	0	0	0	0	0	0	298.84	5.21521	0.320886	87.3259	6.07451	6.03601	7.70152	758.226	4.91691	0.418664	24.5841	0.725264	0.992061	0.467617	10.4738	25.0393	3.96199	54.0613	131.353	34.436	331.304	71.7168	11050.8	0.0319229	158.27	361.108	0.438291	31.6316	33.3555	67.3805	32.189	14.4414	456.805	1.36786	24.7808	1.08996
2541S-3.1	Chaos Crags	1.1	Rhyodacite	98.6	19.2	16.3	Surface	0	0	0	0	0	0	380.57	46.662	1.86582	64.2854	11.0621	9.53728	25.4652	678.507	5.01246	0.754017	27.0355	1.02955	1.48694	0.401426	13.5238	31.6023	4.77072	68.5376	165.332	42.2798	391.792	85.2079	10948.6	0.0222868	148.189	348.838	0.424808	28.9705	27.9448	78.1637	29.5642	13.1356	380.546	1.44426	18.182	0.890366
2541S-4.1	Chaos Crags	1.1	Rhyodacite	24.1	4.5	4.3	Surface	0	0	0	0	0	0	330.011	0.885629	1.42583	52.57	6.58302	5.22587	9.02986	575.48	4.14812	0.397768	18.6335	0.577008	0.9275	0.409468	7.66967	18.6333	2.72544	38.0045	95.9838	25.5769	258.251	55.1011	10853.8	1.99529e-28	95.6148	253.063	0.37783	33.6717	42.0283	62.2574	23.0502	13.2922	447.57	1.60743	20.09	0.979912
[truncated: 4 more columns]

## Sheet: Uncertainties
EKLP-1					EKLP-3				EKLP-5
	Average	Standard Deviation (1s)	1s % SD		Average	Standard Deviation (1s)	1s % SD		Average	Standard Deviation (1s)	1s % SD
Li	15.2467	1.95814	0.128431		20.6	4.5565	0.221044
Be	1.52743	0.107538	0.0704046		0.35	0.124004	0.360957
B	2.0041	0.241171	0.120339		0.2	0.068187	0.34646
F	33.9447	1.89111	0.0557115		7	1.81319	0.255621
Na	3.9178	0.804536	0.205354		4.8	5.28586	1.05722
Al	17.8789	0.876487	0.0490237		7	0.644923	0.0919935
P	171.495	3.47401	0.0202572		99	4.00038	0.040469		99	4.9807	0.0503101
K	0.974097	0.182344	0.187193		3.4	1.17262	0.340588		3.4	0.654195	0.19241
Ca	2.94425	0.43798	0.148757		2.5	1.89085	0.740311		2.5	0.315381	0.126153
Sc	10.5177	0.572008	0.0543855		5.9	0.390139	0.0660926		5.9	0.0786533	0.0133311
48Ti	16.7159	0.426018	0.0254858		3.8	0.225446	0.0591651		3.8	0.195505	0.0514487
49Ti	16.7493	0.408548	0.0243919		3.8	0.366432	0.0957969		3.8	0.497584	0.130943
Fe	4.5199	0.4242	0.0938516		2.7	0.965027	0.352439		2.7	1.09355	0.405019
Y	957.646	21.2949	0.0222368		404	21.7187	0.0537344		404	6.82245	0.0168873
Nb	65.0126	3.3409	0.0513885		5.9	1.12519	0.190305		5.9	0.58703	0.0994966
La	0.0415935	0.00713448	0.171529		0.011	0.00628969	0.591061		0.011	0.00464547	0.422316
Ce	138.149	5.02983	0.0364087		12.3	0.694636	0.0563048		12.3	0.304535	0.0247589
Nd	2.18597	0.103891	0.0475262		0.56	0.0583421	0.105164		0.56	0.0792162	0.141458
Sm	4.41295	0.152025	0.0344497		1.78	0.143781	0.0808912		1.78	0.135874	0.0763338
Eu	0.358834	0.0233781	0.0651503		0.324	0.0406305	0.125029		0.324	0.0297408	0.0917926
Gd	25.9174	0.984179	0.0379736		12.3	0.832009	0.0676275		12.3	0.506292	0.041162
Ho	31.881	1.09328	0.0342927		13.7	0.686833	0.050184		13.7	0.36554	0.0266817
Tb	8.25407	0.31017	0.0375778		3.82	0.253886	0.0667588		3.82	0.174358	0.0456435
Dy	85.0357	4.32013	0.0508037		38.8	6.72955	0.174658		38.8	1.23376	0.0317978
Er	152.808	7.24793	0.0474316		61	3.77501	0.062044		61	1.23219	0.0201998
Tm	35.923	1.80936	0.0503676		13.8	0.93838	0.0678319		13.8	0.510769	0.0370123
Yb	324.35	16.928	0.0521905		124	8.47828	0.0685114		124	3.78433	0.0305188
Lu	59.9447	2.91134	0.0485671		23.7	1.27476	0.05392		23.7	0.692707	0.0292282
Hf	16244.4	427.889	0.0263406		15698	901.876	0.0575123		15698	275.617	0.0175574
Pb	355.443	22.7055	0.0638793		275	37.203	0.135561		275	7.63788	0.0277741
Th	1154.89	51.2254	0.0443554		421	22.6933	0.0538476		421	12.4126	0.0294837
U	4185.38	207.795	0.0496479		3435	201.856	0.0587822		3435	68.0717	0.0198171
